# Supplementary material for: Global outlook of the multiplier effect of research and development on environmental sustainability
Source: PLoS One. 2023 Sep 21;18(9):e0291370. doi: 10.1371/journal.pone.0291370 (PMC10513248; doi:10.1371/journal.pone.0291370)
Supplement: S1 File — (ZIP) [file pone.0291370.s001.zip]

Archive with 6 entries (6 files):
- SI Appendices.docx
- __MACOSX/._SI Appendices.docx
- SI Data. Dataset used for the studyxlsx.xlsx
- __MACOSX/._SI Data. Dataset used for the studyxlsx.xlsx
- SI Figs 1-7 Permission Letter.docx
- __MACOSX/._SI Figs 1-7 Permission Letter.docx
