# Supplementary material for: Global outlook of the multiplier effect of research and development on environmental sustainability
Source: PLoS One. 2023 Sep 21;18(9):e0291370. doi: 10.1371/journal.pone.0291370 (PMC10513248; doi:10.1371/journal.pone.0291370)
Supplement: S1 File — (ZIP) [file pone.0291370.s001.zip › SI Data. Dataset used for the studyxlsx.xlsx]

## Sheet: Filled
FIELD	F2020_SDG_	EXPENDITUR	GOAL_1_SCO	GOAL_10_SC	GOAL_11_SC	GOAL_12_SC	GOAL_13_SC	GOAL_14_SC	GOAL_15_SC	GOAL_16_SC	GOAL_17_SC	GOAL_2_SCO	GOAL_3_SCO	GOAL_4_SCO	GOAL_5_SCO	GOAL_6_SCO	GOAL_7_SCO	GOAL_8_SCO	GOAL_9_SCO	JOURNAL	METHODOLOG	PATENT_NONRESIDENT	PATENT_RESIDENT	PATTENT_total	PERIODICIT	SOURCE_DAT	TECHNOLOGY_EXPORT_USD	TECHNOLO_EXPORT	TRADEMARK_TOTAL	TRADEMARK_NONRESIDENT	TRADEMAR_RESIDENT	Shape_Leng	Shape_Area
1	64.2941	0.130875	73.0541	35.7925	70.7987	68.2181	77.0302	56.4381	65.5643	58.4281	70.2416	51.0498	68.5824	82.0844	65.3074	66.7952	82.2578	71.4591	27.435	0.058	20	377.5	71	386.125	63.3334	60	1.03426e+07	8.77132	6209.12	2458	3751.12	1.1629	0.0456255
2	54.2242	0	80.7783	68.0904	39.4	90.8382	99.0267	63.9796	52.1816	46.5784	46.32	45.2461	36.6437	54.6017	32.8075	46.3138	64.2655	40.5606	6.48067	0.003	40	534.625	1556.25	2090.88	70	40	3.35579e+09	6.61727	27419.1	5843.25	21575.9	50.8032	62.5667
3	72.2696	0.533	97.881	88.67	66.6117	88.3607	92.0913	48.7904	62.1812	72.3273	83.0267	54.5806	75.5036	90.4853	52.7935	61.034	87.1733	67.033	40.04	0.124	50	525	113	638	76.6666	30	6773296249	11.1274	11889	6720	5169	70.5401	213.513
4	72.6089	0.185	100	68.597	85.4147	84.7705	90.4007	54.8568	66.7042	74.0398	70.7047	61.7599	73.485	88.2827	54.1487	65.5612	90.901	66.0272	34.6363	0.077	80	20	147	167	70	80	28035272	7.67117	5431	3883	1548	26.0182	9.10325
5	70.817	0.154	95.5355	60.051	75.0117	79.8648	93.263	50.3032	85.6608	66.6202	65.591	48.876	78.144	94.1557	54.5487	75.9076	86.845	64.4396	29.0717	0.063	70	1	4	5	76.6667	90	7.38357e+09	9.22628	9348	2544	788	9.62503	3.07354
6	69.8604	0.228	93.1835	43.763	67.222	89.4895	93.6833	54.8568	61.0838	77.609	56.9777	58.966	77.3852	90.487	58.0673	67.4942	94.9797	64.8886	33.4287	0.177	100	4	112	116	90.0001	90	45646416	9.79485	5467	3310	2157	12.1611	3.14229
7	52.5893	0.334375	43.9145	50.493	47.033	92.8288	96.754	56.7078	64.2252	45.371	51.781	47.2153	37.2151	38.1963	50.5348	53.961	51.4827	57.921	8.3832	0.001	40	108	2	110	66.6667	40	1.43675e+07	4.23762	4333	1729	2604	58.8687	103.812
8	73.1681	0.533	96.715	45.992	86.0763	77.7615	86.4893	51.937	59.8692	65.1422	68.548	64.5201	80.9022	94.9717	79.221	79.0636	91.9697	69.4704	45.2077	0.199	70	3260	442	3702	90	80	561915854	5.21279	64385	15304	49081	138.465	278.305
9	61.4538	0.537	58.5315	4.811	80.8923	72.1288	79.8527	63.6857	72.741	67.2227	74.8423	31.7643	54.5184	88.7357	66.9633	70.5678	58.8053	63.0016	34.9207	0.124	20	824.375	2	2	73.3333	60	19399628	0.385022	1929	1326	603	33.93	50.6775
10	63.5064	0.568125	66.9455	68.504	54.7173	95.4412	98.5763	64.5952	57.802	54.914	37.9223	55.2897	59.5086	84.1987	49.6493	67.3334	61.1897	78.2736	24.7484	0.019	30	345	68	413	76.6667	80	108899020849	17.0005	12435	4392	8043	42.0119	12.2224
11	65.0783	0.153875	68.7025	34.4711	73.35	72.1192	91.427	47.3805	50.0056	59.8619	79.7157	59.7851	70.6904	82.2259	57.9757	75.8738	91.612	65.8445	21.2575	0.024	40	32	178.375	32	90	60	9.61267e+09	7.31025	870	732	138	8.44719	1.87185
12	73.4789	0.2	99.7285	81.276	72.3493	79.2985	86.4063	58.3965	70.3214	72.6686	98.2335	61.8803	78.5889	90.5791	40.138	77.3332	79.5047	69.3404	33.0975	0.212	70	14	45	59	73.3334	50	253657306	5.27088	3576	3202	374	13.0906	5.79843
13	69.2678	0.157	85.8255	53.515	81.599	85.6705	93.5673	67.179	66.1476	47.8076	72.11	56.3789	71.0163	87.3777	69.2357	69.4056	71.7253	78.3924	25.4495	0.009	40	3712	870.875	4582.88	100	60	1.39317e+09	7.52511	54715.1	10267.9	44447.2	52.4029	92.1826
14	64.5796	0.031	85.118	68.192	69.594	94.9373	98.7563	55.2508	55.3896	71.9218	42.029	56.5893	55.0147	73.4067	60.2797	66.0236	53.2947	68.5844	23.4717	0.004	70	27308	158473	185647	83.3334	70	219420963	28.8639	66546.4	14152.9	52393.5	87.3472	58.1201
15	53.3121	0	18.485	35.293	52.1923	96.127	98.778	57.5127	85.2055	53.2559	65.9565	57.281	45.0845	52.22	40.2392	50.2174	13.9703	71.2706	13.2162	0.02	40	419.25	446.875	649.875	86.6668	80	1203811	1.24999	6687.88	3011.12	3676.75	17.0636	9.57411
16	78.7591	0.587	99.9115	85.372	80.406	87.67	90.656	63.4796	78.7898	73.1989	74.581	61.329	83.0776	95.3723	80.842	79.7214	89.98	75.3948	43.6853	0.125	90	95	298	393	90	80	756914800	4.25196	7993	5970	2023	31.6686	28.1578
17	66.9398	1.03025	79.3818	50.9793	81.5408	69.1707	71.3028	61.5525	54.5035	73.7514	62.1862	51.7661	72.6033	84.9107	61.6721	70.398	69.1929	76.8336	48.5252	0.02	40	14286.2	31625.9	45912.1	66.6667	40	1.91561e+10	18.9427	54427.9	18443.9	35984	30.4613	2.21881
18	72.6728	1.266	86.352	24.808	79.531	79.4235	94.5657	70.8948	57.2304	55.6349	74.742	66.6039	78.4227	85.3617	69.8042	86.2456	94.3193	72.4488	59.0497	0.287	90	19932	5464	25396	83.3333	80	9427923439	13.2763	247157	28393	218764	248.381	707.048
19	69.2651	0.582875	89.8155	59.648	82.5867	83.4938	92.5635	57.808	65.0026	83.7579	63.5567	54.2216	67.7573	80.038	48.9525	71.011	74.5005	71.0948	33.3544	0.07	40	25790.6	158130	183920	90.0001	60	108882709424	17.0005	65580.1	10968.1	54612	9.20552	3.63556
20	74.766	0.771	97.174	62.169	74.4357	74.9677	80.9143	73.8145	94.489	70.199	68.0073	63.5751	78.2974	67.6003	70.7048	70.8606	90.45	81.753	51.6098	0.47	100	7	186	193	83.3334	80	2099897945	10.8525	5387	1666	3721	20.3151	12.2104
21	53.4554	0.121	0	68.724	59.41	82.7683	99.8277	63.1536	82.9318	53.8646	71.6535	50.947	47.23	60.235	63.4855	54.904	0.11	43.2116	5.0235	0.002	50	31.875	78.625	99.25	93.3334	60	224575	1.53136	3451.25	2052.25	1519.12	7.71475	2.21239
22	64.3867	0.118	87.9345	77.614	79.1687	93.5813	97.9497	47.1876	44.498	58.5109	51.35	58.1001	62.8794	71.3327	54.804	63.6216	58.9443	62.1076	24.9897	0.009	30	4679.5	1001	5293.88	80	70	160372353	1.19402	9225	6410	2815	21.994	15.1285
23	43.7507	0.322	23.161	53.423	39.3547	90.9738	99.709	64.8491	74.04	33.1756	65.7565	33.0171	21.0754	13.9633	27.7913	39.9696	1.5535	53.9058	8.4775	0.001	10	2636.88	688.5	3325.38	80.0001	60	1.64752e+08	7.70135	9146.75	4199.5	4947.25	51.672	107.292
24	66.8764	0.109	92.086	32.603	80.4393	86.6305	95.323	63.5356	54.7474	66.8698	48.379	53.4659	78.8616	97.1383	48.8115	56.627	65.3923	82.1998	33.7882	0.063	70	255	356	611	93.3334	80	3.82884e+10	25.3036	10385	3709	6676	13.9984	5.41209
25	55.2483	0.189125	3.85	31.037	57.781	94.054	97.7897	73.0893	91.2922	53.2081	61.7443	42.1793	48.8472	60.0583	52.8625	53.1196	56.9293	54.6656	6.7144	0.013	20	964.5	142	962	66.6667	50	31263357	6.67159	5257.12	2601.75	2655.38	37.8605	27.9743
26	73.8936	2.129	97.9595	61.318	75.908	88.5508	89.779	50.5072	59.4716	63.7878	44.3555	76.3936	79.8415	94.9561	75.7455	68.5972	69.4087	87.466	72.1455	0.37	100	157093	1243568	1400661	80	60	715843469845	30.785	46570.8	12097.6	34473.1	302.735	950.605
27	77.4192	0.362	98.9565	32.315	80.3047	79.0478	86.4857	73.4068	57.8642	76.0024	84.4365	67.8629	85.5451	96.502	70.688	93.3062	90.9953	81.2812	61.1255	0.38	90	2799	438	3237	100	80	676197773	7.52747	34583	8685	25898	331.24	77.689
28	56.5351	0.221125	50.734	43.228	38.7537	95.0113	98.8463	67.5433	66.1016	45.9441	46.3433	57.0166	39.4927	64.309	55.153	53.211	55.494	67.6374	16.2766	0.035	40	235.75	210.75	446.25	90.0001	40	3.81762e+07	8.0944	5615.62	2819.75	2795.88	41.9606	37.9727
29	53.0739	0	49.674	48.901	70.1717	85.7405	99.561	35.957	43.3703	60.2088	61.7565	45.8173	53.2621	51.8857	38.5535	49.0087	42.706	49.735	15.9465	0.004	20	825.75	112.75	923.75	73.3333	50	834198	3.03192	2858.12	1626.38	1200.25	3.06078	0.142409
30	70.9054	0.244	86.6425	21.915	84.158	86.162	90.038	79.0438	57.184	58.4326	65.9747	59.4389	79.1864	84.3253	70.6538	81.1608	91.262	69.6018	40.2122	0.145	80	1735	422	2157	93.3333	70	759451766	9.12412	30244	10289	19955	70.6526	92.5747
31	75.0777	0.458	97.6585	35.454	92.263	81.3022	83.82	71.8328	53.2366	75.7609	78.5943	55.0343	85.0193	85.6553	82.2258	80.4126	93.806	74.9804	49.2642	0.101	90	483	16	499	93.3333	90	1154572220	17.5649	11782	4681	7101	14.6793	4.20962
32	38.5366	0	0	19.282	27.755	72.7255	99.6703	67.6008	90.2126	41.9158	37.7067	36.7209	15.4114	9.015	31.1758	45.5114	11.486	48.544	3.57517	0.004	20	1031.5	383.375	1414.88	76.6666	10	2.60388e+07	5.40717	8128.5	3280	4848.5	42.1888	50.5991
33	67.1783	0.073	54.6845	36.138	80.096	79.5038	94.2193	57.3032	69.4065	76.9015	72.578	40.1852	73.5325	81.1877	72.43	73.095	81.332	74.265	25.1734	0.016	50	1	2055.12	1	83.3333	60	1.51845e+08	5.52628	284	193	91	6.5126	0.340357
34	54.5648	0.33425	57.0085	27.583	71.2413	89.1785	97.6547	44.057	38.2975	63.9637	74.6465	37.9149	53.2691	41.1157	51.758	63.4212	32.965	57.7595	25.7674	0.006	50	746.125	238.875	985	86.6667	40	1.48394e+08	2.84157	12650.6	6207.75	6442.88	7.27763	1.77776
35	64.2941	0.130875	73.0541	35.7925	70.7987	68.2181	77.0302	56.4381	65.5643	58.4281	70.2416	51.0498	68.5824	82.0844	65.3074	66.7952	82.2578	71.4591	27.435	0.176	50	377.5	71	386.125	60	40	1.05078e+08	8.77132	151	149	2	1.09401	0.0643528
36	70.1651	0.130875	95.3645	32.256	80.1923	84.943	92.805	75.3738	75.073	54.785	47.4143	54.3776	67.7709	88.0943	72.2193	69.7172	90.026	78.5242	33.87	0.005	60	220	23	243	100	50	1.0307e+08	7.33891	11043	4015	7028	13.2538	4.14757
37	74.2607	0.443	88.355	46.789	89.9493	84.5972	93.454	78.7484	61.061	63.0578	80.8	52.5826	77.4631	92.102	77.6208	75.015	91.7227	73.956	35.1573	0.125	60	408	29	437	100	40	68045527	5.52795	19350	7080	12270	35.2206	20.7536
38	68.7886	0.606	90.4505	37.749	59.8797	87.9758	95.8737	65.6084	68.156	77.5654	57.3143	59.2999	69.9596	84.4077	47.2097	66.4884	92.71	65.3038	43.4535	0.135	80	1156	1027	2183	86.6668	90	323853847	2.34048	26113	8226	17887	53.2131	90.4893
39	53.9481	0.221125	29.5984	38.3332	48.5704	88.6017	97.3107	67.0777	79.2396	52.0673	53.2444	51.1484	41.692	53.5555	44.4455	54.0796	39.0754	62.4171	16.9706	0.002	10	235.75	210.75	173.625	59.9999	40	3.81762e+07	8.0944	4522.25	2329.75	2192.5	8.19099	2.1882
40	56.5872	0	49.0084	50.9221	56.924	87.1013	93.3655	62.2329	53.3925	57.0944	59.2812	41.2496	52.5182	64.4096	41.9067	47.2919	55.5406	60.7022	25.48	0.006	20	636.625	358.875	995.5	63.3333	0	3238003753	7.005	12792.1	5843.5	6948.62	25.1651	10.1786
41	69.6242	0.147	92.0605	52.47	89.309	86.1263	93.888	49.3996	65.9718	56.1403	68.648	52.9501	77.0602	76.0513	68.1088	75.8056	88.9267	70.6494	20.0457	0.007	90	147	1	148	96.6667	80	230626406	5.12616	8121	3264	4857	7.25356	1.71904
42	55.2325	0.605	32.548	78.946	58.8567	96.2138	99.579	64.339	57.024	50.2322	46.14	53.2179	43.106	43.6603	53.351	35.7508	41.3877	72.7136	11.8098	0.018	30	621.125	360	980.625	83.3333	70	1.45326e+08	3.00352	9718.5	3954.75	5763.75	46.8103	92.7228
43	69.9469	1.03025	93.3685	29.738	95.5935	81.16	92.165	59.2103	42.8202	85.5895	64.7433	51.29	70.7741	97.508	58.281	76.7404	66.9635	83.451	39.7014	0.158	30	14286.2	31625.9	45912.1	63.3334	80	61615525	22.0013	54427.9	18443.9	35984	13.068	1.53398
44	57.8583	0.133	67.285	76.33	61.283	93.6058	99.115	71.029	78.7832	58.7157	35.3907	45.7434	44.2137	46.716	36.1465	59.0882	26.571	72.1245	11.4495	0.015	60	16	2053	16	83.3334	70	402	0.0409548	1052	947	105	10.7739	0.894991
45	63.4021	0.579	86.3015	65.282	52.632	86.5238	89.44	61.2766	82.9434	53.7904	50.17	53.9053	50.6464	59.9372	48.3105	62.8128	81.3507	60.2862	32.2263	0.03	30	94.25	85.25	177.5	59.9999	40	1.69705e+07	4.97533	4597.62	2354.75	2242.88	32.2705	21.1858
46	71.8802	0.29	85.776	43.459	83.286	84.673	88.18	64.2823	66.0608	83.4203	63.0357	51.1839	73.1876	97.2103	58.8603	83.4976	88.0897	70.6156	37.1452	0.138	90	112	85	197	93.3333	80	19353258	2.56772	4782	3337	1445	17.8569	7.62324
47	65.3744	0.377	70.271	48.02	53.8583	95.3853	98.3487	66.8908	72.3042	69.08	60.9157	63.6264	52.6607	76.5193	53.0835	55.612	59.913	76.2504	38.626	0.043	60	412.375	318.875	569.875	93.3334	80	9928827	1.13779	6687.88	3011.12	3676.75	23.0128	19.6113
48	64.5743	0.130875	73.1287	35.6957	70.1814	69.2152	77.0406	61.3462	65.4997	57.4441	69.143	52.2612	68.7266	83.0131	65.2278	68.1103	82.7758	70.4431	27.9244	0.414	50	368.125	72.625	386.125	63.3333	60	1.05078e+08	8.77132	6822	2827.88	3994.12	0.681408	0.0287532
49	61.5424	0.03	75.5015	21.566	84.4273	90.3933	96.4693	58.0224	45.4406	51.2627	45.56	44.9763	70.5686	69.382	56.902	71.3998	71.8247	74.5448	17.9803	0.006	50	231	7	238	93.3334	60	241853800	4.92014	12621	5644	6977	16.7501	9.19126
50	52.4692	0	34.7175	69.49	55.0713	94.608	99.1567	74.6936	73.6026	47.3716	60.7265	51.6474	31.5089	23.7727	36.8197	50.0776	14.489	67.7108	6.51217	0.002	30	419.375	290.375	708.25	86.6667	60	2.47432e+07	5.07005	8835	3102.5	5732.5	31.6983	20.237
51	59.7354	0.300625	93.938	34.6305	82.8177	21.4042	62.8017	41.3175	59.2723	62.6736	78.54	58.8973	62.3127	84.4987	62.0745	55.3602	81.9545	52.138	16.9966	0.018	30	2982.5	767.625	3704.88	70	50	38848143	9.68996	40791.9	6655.12	34136.8	25.7076	17.1752
52	51.6948	0	36.962	60.454	39.822	92.479	99.2413	51.8295	41.4602	46.3212	60.92	41.152	42.8968	74.1416	39.3657	53.7644	27.4977	57.8578	12.646	0.003	20	184	71	139.875	70	50	1.53843e+08	7.77229	3403.75	1759.5	1644.25	14.0041	2.32896
53	64.4448	0.015	58.7805	30.099	86.9023	89.5078	95.8837	70.3166	60.486	48.473	69.041	48.1451	75.2276	61.4723	64.1028	74.4912	73.1537	72.5076	16.9715	0.005	40	187	68	187	90.0001	40	12634974	1.96673	7538	4862	2676	20.9701	9.421
54	78.4006	0.87	98.466	74.423	76.04	70.4078	79.5773	79.2866	84.2408	73.7459	71.5685	68.8393	86.0534	88.3927	61.8723	86.7926	89.466	81.048	62.59	1.029	80	16	195	211	83.3334	80	954203937	8.30437	2939	1446	1493	37.5892	6.38465
55	65.3043	0.238	75.9425	35.282	66.0817	88.0365	93.0933	59.9748	44.3548	72.3643	46.4143	56.399	62.7793	91.0527	62.442	66.4164	73.5367	75.6246	40.3777	0.101	90	8388	3093	11481	96.6667	80	6285817887	8.09789	62021	22850	39171	420.803	154.238
56	61.917	0.62	74.523	55.71	49.4933	92.3622	96.7793	63.0372	50.3562	61.1364	46.98	44.2549	55.8511	83.2447	31.111	56.1306	68.7473	82.2396	40.632	0.1	80	34173	19454	53627	86.6667	60	23643556632	10.2989	348912	26619	322293	176.49	278.686
57	71.8131	0.253	95.7875	59.901	75.2903	84.5797	82.7937	75.8994	67.022	63.2971	67.7153	58.4036	79.1477	94.658	43.7923	59.5474	88.4187	70.0934	54.4757	0.591	70	578	11569	12147	86.6667	80	110912902	2.38839	129785	5064	124721	77.7007	156.142
58	57.9091	0.093	47.793	45.017	59.6103	94.6702	98.884	71.2133	69.4244	54.6003	55.0157	56.4169	36.2392	47.1433	38.37	55.9624	53.6477	73.7178	26.73	0.01	60	431.375	318.875	720.125	90.0001	60	141822739	11.2329	6687.88	3011.12	3676.75	31.6269	26.3404
59	63.1365	0.044	85.177	59.744	58.2567	86.531	91.126	47.5132	38.4462	67.5841	77.1315	43.8597	62.3012	69.874	36.186	71.5454	89.5837	56.944	31.5167	0.158	20	2504.25	2009.25	4513.5	63.3334	20	4.74477e+09	12.7333	23692.9	5198.5	18494.4	33.62	42.142
60	68.6637	0.061	86.045	37.701	89.096	78.1853	89.9547	39.779	57.7013	66.3048	74.7633	49.7473	78.0332	76.896	71.2908	70.6402	87.1187	77.7298	36.297	0.056	40	51	14	65	83.3334	60	1518794	3.06478	2844	1612	1232	5.37396	0.941942
61	68.0537	0.718	90.795	61.814	74.8537	87.2693	91.084	57.897	50.682	73.7662	64.268	52.787	75.6616	69.14	42.3603	57.5152	92.313	63.3326	51.3742	0.264	90	290	21	311	86.6668	70	71400169	1.36854	6806	4076	2730	16.178	8.44912
62	60.1711	0.786	48.463	40.966	65.321	89.0692	98.1283	65.575	58.5128	57.5078	56.254	48.8194	54.9431	69.6893	68.5787	45.5168	48.1957	78.3546	29.0133	0.024	50	41	294	335	73.3334	50	82475871	4.59252	7205	3302	3903	33.6127	47.3069
63	73.0109	0.109	84.3285	84.963	83.8433	86.7538	93.254	61.8343	71.0798	64.375	74.4167	60.491	72.656	90.542	62.1825	65.1486	90.3287	69.479	28.426	0.022	90	1	92	93	100	100	29880952	6.76763	3408	3080	328	36.7542	21.5118
64	67.466	0.993625	79.807	43.7041	84.9517	73.7443	86.2461	60.908	53.2864	68.4743	63.543	51.9777	74.3585	81.5351	62.5534	71.4518	71.1617	77.9614	41.76	0.005	40	52459.2	66845.1	118975	59.9999	20	42057183274	12.5715	109195	29799.2	79395.9	1.60521	0.0340484
65	71.0586	0.133	99.886	60.048	83.6613	75.5443	68.2877	55.8819	58.636	72.9751	51.2287	53.3473	77.6713	90.454	77.038	78.8134	83.607	76.908	40.9715	0.129	90	180.75	1586.62	1767.38	100	70	2251491437	29.7755	11109	7041	4068	149.671	329.698
66	62.0623	0.037	58.718	45.772	80.0013	96.0343	98.9597	52.2207	49.8744	56.9115	46.1733	63.012	49.958	75.887	72.5523	68.221	48.3265	70.9638	17.541	0.012	50	23831.2	156060	179829	93.3334	60	229427369	20.6095	27710.5	13605	14105.5	37.5583	19.6804
67	66.6766	2.00375	99.9275	75.577	59.945	78.4148	87.7073	47.3582	62.1298	66.719	39.944	49.126	79.6554	70.62	42.5992	65.426	88.017	69.6532	50.6824	0.259	40	2600.75	1643.5	4244.25	53.3333	40	5.3162e+09	13.2124	26721.2	6848.25	19873	5.61155	0.995857
68	47.1212	0	22.989	67.228	29.6293	95.9148	99.5223	77.204	49.2942	45.1814	41.463	44.3891	39.8307	16.8597	43.9323	52.5276	6.8145	63.1052	5.1745	0.005	40	431.375	290.125	720.125	83.3333	40	2.47432e+07	5.07005	6687.88	3011.12	3676.75	15.1712	7.84884
69	53.9976	0.048	14.0085	0.138	70.3087	89.8608	93.5807	59.8889	74.02	43.4871	93.149	50.5079	27.2296	65.6517	73.463	56.2906	30.6965	53.7994	17.3533	0.009	40	893.375	195.625	896.625	83.3334	80	2.39478e+08	2.58523	7245	3552.5	3625	7.098	2.84151
70	65.9304	0.4885	76.0414	66.2489	65.506	78.6435	88.7734	57.9639	74.8663	65.4253	64.904	52.2483	67.1478	71.7976	49.2348	65.1993	70.1364	66.1505	37.8537	0.024	20	1833.5	530.625	2364.12	63.3333	0	3.64698e+09	15.2256	14908	5647.38	8762.12	57.4444	147.347
71	49.1439	0.015	0	31.955	62.988	94.0807	99.3317	65.1356	47.5892	50.7514	48.3133	40.4314	41.7341	59.7807	68.5427	44.869	8.237	63.6318	8.07533	0.005	40	30	112.75	30	76.6668	50	2679401	0.366304	2108	1294	814	45.4222	51.0699
72	74.4439	0.302	99.6495	89.056	79.8783	81.6525	97.9937	63.6092	64.5628	69.3721	75.2467	58.7393	76.2236	83.9547	70.1642	72.085	88.2647	73.1144	26.6705	0.052	100	15	85	100	93.3333	80	24973388	2.96439	4457	3194	1263	12.4573	3.99894
73	63.9832	0.134	95.6535	63.327	43.874	62.2897	66.209	56.6754	73.9726	63.7816	66.2433	42.4161	66.2468	97.5057	66.2965	65.1768	56.2213	75.7978	26.5497	0.044	90	86	84	170	83.3334	100	39589730	18.944	4070	2496	1574	85.1015	184.432
74	52.2015	0	4.194	38.262	64.948	93.9907	99.4587	62.7464	62.0966	50.2609	59.0267	59.3957	47.6612	49.9543	66.1582	52.043	2.235	62.445	10.8803	0.013	50	824.375	112.75	935.125	90	80	4437252	7.25599	3286.62	3615.25	4070.12	23.1403	9.88625
75	71.3992	0.353	89.953	53.501	72.503	76.6853	89.374	60.7439	79.9492	72.1051	69.898	64.6987	80.2084	90.6167	55.4775	76.216	80.4227	67.9364	35.323	0.237	80	131.125	174	305.125	86.6667	80	252593569	4.22258	9348	2722.38	6127.12	7.21551	2.75
76	51.3854	0.293	26.35	73.372	60.3627	91.6572	99.5143	66.8833	70.218	49.3246	51.1033	48.4056	34.821	11.4663	33.2455	59.2642	18.6965	67.8974	13.4373	0.005	30	419.375	1443.75	708.25	93.3334	80	2.47432e+07	5.07005	8835	3102.5	5732.5	64.2045	106.65
77	71.2946	0.715	95.485	65.487	68.979	91.37	95.6893	60.1016	78.3702	72.2738	68.1623	56.7616	75.3685	83.7083	41.1345	65.2278	87.8607	66.9456	39.083	0.14	60	2531	199	2730	80	60	1018014031	4.89982	15348	5451	9897	36.388	38.4598
78	63.7734	0.364	98.785	35.634	89.586	59.0993	77.4877	42.7154	25.251	71.7329	41.926	59.1788	78.4774	90.2843	53.9745	61.8236	89.154	76.5096	32.529	0.1	90	23	4	27	86.6667	80	24298902	2.14374	2189	1066	1123	1.99527	0.185448
79	57.7216	0.320375	81.3855	85.614	49.0617	89.0588	96.4725	72.9592	76.0618	45.5574	63.95	39.4583	44.4254	39.696	32.4982	58.3254	41.333	45.0402	20.3696	0.005	30	419.375	2053	708.25	93.3334	40	3399	0.0131448	15471	3599.88	11871.1	52.3084	89.9051
80	68.2089	1.26588	79.2632	54.7605	78.4696	74.7523	77.7963	59.4223	54.4847	75.2934	59.6067	56.5902	73.2249	85.1495	58.5143	70.0466	69.1845	79.5071	53.4858	0.007	20	18691.2	52942.4	71593.1	53.3333	50	3.82797e+10	21.7605	74786.4	18710.6	56075.8	1.04243	0.0422058
81	78.4858	1.6695	99.0731	78.8455	87.3481	51.097	66.6642	54.0127	73.2846	82.2285	59.9397	65.5278	94.0654	98.0822	81.5309	83.6432	91.0495	79.1252	86.242	0.047	70	12	3	15	82.0834	67.5	4.13814e+10	12.8987	1060	757	303	0.937349	0.0555852
82	74.8703	1.923	99.0305	73.451	82.3043	42.7942	15.0877	57.4842	62.7004	86.0946	63.9057	56.1793	95.5919	99.7459	79.9977	94.9532	91.113	82.6594	89.7025	2.153	50	27121	2637	29758	75.8333	63.75	6411061180	21.5247	73646	29457	44189	252.165	695.54
83	80.6985	3.159	99.192	87.417	88.401	46.7132	56.46	54.9171	73.0182	93.7224	63.3453	71.6221	92.0547	98.2196	81.9673	89.5994	94.1243	83.2856	93.3923	1.39	83.75	208	2066	2274	83.75	78.75	15989939763	11.4987	8856	3167	5689	22.0679	10.0394
84	68.8319	0.101	95.4169	59.7043	52.008	67.5647	62.8373	65.1492	61.346	69.613	39.307	66.392	89.2209	95.1283	53.9295	71.3444	93.87	79.5182	46.4273	0.205	56.25	322	4	326	73.3334	48.75	3.25029e+09	7.63311	7057	6710	347	1.6537	0.0577351
85	68.2865	0.130875	92.3195	35.6957	79.207	44.6725	71.285	43.523	66.6125	73.1683	77.6265	48.9463	84.7038	97.5533	72.0272	59.2906	99.7145	73.7867	37.9297	0.132	40	368.125	31	31	63.75	52.5	29762994	13.6919	1031	799	232	0.813986	0.0372118
86	79.9554	2.606	99.543	94.772	83.8653	55.7702	62.819	46.5877	84.3192	84.8626	64.1357	69.3693	92.7302	98.3666	85.229	71.7322	93.6893	82.4126	89.038	1.366	82.5	257	876	1133	84.5834	78.75	40830355646	12.0209	23246	4175	19071	11.999	3.89552
87	65.3533	0.146125	74.792	39.6954	73.4448	85.6551	93.9125	60.0904	56.3839	56.3693	67.4179	50.587	70.9388	78.1509	66.171	69.8007	74.8749	73.248	22.1027	0.051	37.5	179.875	19.125	190.875	79.1667	48.75	2.0857e+08	5.62493	7214.62	3319	3895.62	25.4877	1.07906
88	80.7579	2.113	99.48	100	87.241	44.5407	20.9323	66.9046	70.106	87.7052	99.6297	59.2157	97.0799	99.0486	87.8282	80.4042	98.661	82.8186	91.2888	2.211	40	582	957	1539	79.1667	61.25	4636646551	22.6184	15939	11688	4251	0.358493	0.00795394
89	68.1518	0.037	86.6801	57.3684	100	52.2207	13.3123	65.6235	69.8874	61.4523	72.16	49.1577	87.6871	94.8787	64.1763	70.5757	90.2993	64.0595	62.1785	0.685	58.75	134	7	141	86.6667	73.75	49738934	8.50381	2000	1820	180	4.91884	0.468299
90	78.1897	1.585	99.2295	78.848	87.1987	51.1782	53.0797	59.1478	59.0484	86.66	65.6303	63.8373	94.1337	99.7459	81.5132	85.8998	95.1693	84.3352	84.5703	1.617	55	32250	4238	36488	90.4167	60	32423076385	16.5131	68277	39669	28608	2210.48	1694.02
91	72.5815	0.349	74.792	39.6954	56.1793	88.222	88.3815	66.8942	51.4336	64.7018	100	58.4151	85.2975	95.458	83.63	74.5022	85.3627	91.8533	23.1078	0.085	48.75	88	27	115	87.0834	53.75	2.0857e+08	5.62493	2898	1742	1156	38.1329	9.52609
92	75.2142	0.566	99.881	81.831	77.339	54.6147	66.142	59.717	84.6585	81.2265	36.4727	53.8813	90.8384	97.112	72.1657	77.3118	92.3953	81.1284	71.9263	1.047	66.25	1	4	5	75.8334	58.75	92911881	19.8742	26952.9	6642.75	20068.5	6.0373	0.902665
93	84.5588	3.103	99.5795	97.546	89.3483	42.6245	62.521	58.08	92.937	92.7641	83.868	71.4091	94.4933	99.1029	85.9635	90.918	94.2147	85.2752	96.854	2.43	85	228	1351	1579	83.3333	73.75	9581327558	12.0444	4207	1786	2421	45.3818	6.14294
94	79.381	1.044	99.686	84.096	86.2493	44.3022	60.2443	61.3438	89.6516	90.5723	41.7493	75.7657	93.7627	99.7459	73.9117	87.2854	93.079	86.4746	81.5575	1.489	76.25	35	58	93	82.5	73.75	39356223019	25.9735	3400	1758	1642	34.8281	9.35949
95	80.061	1.323	99.704	79.231	91.2573	59.3793	57.701	82.594	96.2416	88.6628	43.5173	61.5084	87.0997	96.7227	76.3337	88.4978	90.22	88.0116	74.3547	1.069	88.75	1	31	32	84.1667	72.5	1345110	12.1783	2516	1340	1176	23.6521	7.10782
96	80.5767	1.792	99.415	92.977	89.0853	69.2843	68.9213	55.9573	92.0562	81.5631	50.114	63.9811	90.9561	97.6526	72.5563	85.5456	91.9333	85.9824	78.439	1.46	82.5	48	765	813	84.5834	78.75	37834284166	20.8046	9293	2152	7141	18.4496	9.82421
97	83.7728	2.762	99.838	96.749	85.368	54.6813	61.098	62.7796	85.0502	94.4582	68.481	61.113	94.8969	98.0819	91.2322	94.4406	96.322	85.6654	93.8815	1.919	88.75	75	1321	1396	84.1667	72.5	4563213733	9.21454	4350	1500	2850	69.1261	62.655
98	81.1285	2.189	99.543	83.623	89.432	57.418	73.9437	67.6372	70.8024	73.9763	66.2723	70.3379	92.5844	99.4593	86.7165	85.9926	96.7627	78.4526	86.2313	1.021	75	1766	14103	15869	82.0834	73.75	120896951796	26.9924	102513	7413	95100	65.847	64.3483
99	80.7744	3.035	99.636	82.408	88.995	52.4343	62.4373	52.4208	79.328	81.8926	79.219	70.0477	93.4731	98.3306	77.346	84.4958	93.4293	84.9626	92.3083	1.256	82.5	20802	46632	67434	84.5834	78.75	208677809287	16.4263	78304	10013	68291	56.115	45.8721
100	74.3296	1.144	96.6795	50.318	81.7107	58.636	74.7447	68.455	81.0522	72.9547	55.2913	62.278	87.1774	96.6453	63.4507	87.5942	91.278	65.8342	69.5033	1.037	83.75	238	356	594	84.5834	77.5	1778210448	12.5149	7320	2598.38	6181.75	80.3594	13.5377
101	74.5964	4.576	99.2325	55.758	79.788	61.4568	74.3583	47.7067	52.181	72.3991	57.2317	57.7763	94.6884	96.3156	73.9243	72.7828	94.3277	84.9132	93.2987	1.46	65	6370	1368	7738	77.0834	58.75	12564551000	23.0924	10104	7428	2676	1.05655	0.0352236
102	77.3362	1.355	98.968	76.558	85.1023	72.9572	81.7417	58.1871	88.9354	75.3671	38.7847	68.0446	84.4558	94.2457	63.6412	88.716	91.7063	83.1572	62.9937	0.69	83.75	23	427	450	83.75	78.75	18527224783	17.4578	5284	1729	3555	18.162	11.0333
103	77.5168	2.179	99.7055	93.794	89.5443	27.6797	55.647	48.6964	51.4012	94.6482	71.5957	62.0595	95.2408	98.5979	85.6153	74.643	99.3503	83.063	86.5037	2.022	85	15	47	62	83.3333	73.75	305002021	38.0792	3721	3083	638	58.7776	19.5736
104	74.5964	4.576	99.2325	55.758	79.788	61.4568	74.3583	47.7067	52.181	72.3991	57.2317	57.7763	94.6884	96.3156	73.9243	72.7828	94.3277	84.9132	93.2987	1.46	65	6370	1368	7738	77.0834	58.75	12564551000	23.0924	10104	7428	2676	10.7511	1.96309
105	77.0118	1.36	97.308	68.09	68.732	62.6097	78.5187	49.7586	80.264	77.2347	58.1773	66.9349	93.6907	97.2727	71.032	82.1122	93.531	80.8964	83.0378	1.175	80	898	9229	10127	82.5001	76.25	32869409059	7.83326	42899	5209	37690	67.6662	33.0458
106	79.1661	3.205	98.9915	76.935	76.673	69.0903	68.5937	52.366	64.8368	90.4301	65.5237	74.1176	94.1367	99.7459	58.7597	84.869	93.514	86.8314	90.4097	0.777	61.25	62597	245372	307969	77.9167	75	104042048408	17.0229	188374	39460	148914	118.053	37.9413
107	71.0836	0	90.3531	62.613	73.2321	81.3521	82.2256	55.1372	58.3141	65.4892	56.9443	63.9345	73.5799	92.7767	67.4295	72.0734	75.4567	79.228	57.0481	0.003	68.75	36254.9	210751	246903	85.8334	77.5	138855318624	29.4318	77572.5	18610.2	58962.2	27.0689	12.9189
108	78.3416	4.553	99.0245	86.504	80.7245	71.5943	65.303	58.007	54.4454	75.1437	54.5837	80.2444	91.7065	96.7896	65.49	75.2332	92.481	85.7698	98.7617	1.297	60	47372	171603	218975	82.0834	76.25	153561173548	32.4075	218564	28371	190193	28.3308	9.76676
109	63.1427	0.081	95.4169	64.2313	54.309	36.5528	33.828	50.9455	54.9703	76.8917	68.62	62.8516	82.9746	84.5903	56.4765	48.62	92.6157	56.5172	56.1775	0.243	62.5	793.75	1643.38	2437.12	75.4167	58.75	26496303	0.902769	28193.5	7147.5	21046	7.54217	1.55496
110	77.734	0.513	98.754	67.439	87.352	63.492	77.6007	60.6892	97.8372	78.1506	36.1447	63.9363	83.2865	98.051	77.2207	92.4604	93.2817	85.8074	59.9755	0.735	88.75	5	82	87	84.1667	72.5	1471919256	17.2415	2589	1497	1092	19.3428	9.51609
111	74.9503	0.892	98.5105	53.068	76.4997	62.0793	74.8663	70.1132	94.956	76.477	44.8403	61.4763	83.8045	99.9123	73.528	81.9928	80.1693	81.9686	59.8922	0.809	88.75	33	90	123	84.1667	72.5	2527024759	12.0301	3416	1479	1937	17.1321	9.20256
112	77.5106	0.881	98.2315	81.896	81.574	67.3252	74.248	60.7314	87.9852	79.7961	48.5633	67.7427	87.3288	93.9276	69.508	84.921	91.8083	82.2184	61.2647	0.976	86.25	28	206	234	85.4167	77.5	8048293470	9.91257	4068	1751	2317	14.3097	5.97807
113	79.0596	1.98287	99.3124	85.7615	87.025	50.5739	62.4087	56.4656	78.2878	84.8931	61.2063	67.8743	93.358	97.834	78.2035	84.3719	90.4348	81.8847	86.5345	0.802	83.75	2926.12	7524.88	10451	83.75	78.75	4.61505e+10	11.9266	2648	2509	139	0.633859	0.0209203
114	74.3092	1.254	99.855	79.51	95.9	20.1658	45.377	54.6065	67.0406	90.2067	68.7223	67.122	95.8383	95.6513	76.563	79.132	66.6667	69.9784	86.187	1.438	82.5	359	117	476	83.3334	78.75	789478516	6.56094	32540.6	6484.62	26056	2.64612	0.322094
115	78.8319	0.038	99.1822	83.5941	85.449	51.3373	65.179	56.4656	76.2451	82.9264	62.2698	68.5178	92.634	96.8176	78.0393	84.7149	90.543	80.4541	83.7938	1.166	80	5	10	15	82.5001	76.25	3.05679e+10	11.6848	2924	2551	373	0.137403	0.00103594
116	65.7942	0.130875	76.8044	35.7925	72.0978	76.6169	81.7008	59.2463	63.178	57.3013	65.1562	49.9182	71.4711	83.7239	66.0883	70.6593	83.6619	73.835	32.0006	0.15875	42.5	377.5	71	386.125	70.4167	50	1655305	4.35367	6822	2827.88	3994.12	0.610345	0.0165981
117	68.3166	0.911375	79.3818	46.6384	78.625	71.2794	78.2129	59.8953	53.8722	77.3736	61.3567	54.8861	73.4095	84.9107	60.995	72.1847	69.5947	79.6801	52.0541	0.054625	36.25	15305.8	31655.1	46960.9	58.75	46.25	1.91561e+10	18.9427	66841.1	19546.5	47294.6	0.600128	0.0137198
118	65.4897	0.108125	70.1833	35.0795	66.2576	76.1938	82.1301	55.8944	61.149	57.5153	73.3754	50.7265	71.0926	85.3819	66.6067	69.4972	82.9724	75.2051	27.9946	0.115125	38.75	127.625	19.125	98.625	72.0833	53.75	1569638	6.94052	2537.38	1263.38	1274	0.388036	0.00189539
119	65.2857	0.146125	75.0787	39.6954	74.5844	85.803	94.0479	56.8436	55.2462	56.5387	70.0721	50.4086	72.1	76.6456	65.6572	70.5618	74.7375	72.2636	20.3746	0.02975	52.5	179.875	68	190.875	86.25	58.75	3.03305e+08	5.89788	7214.62	3319	3895.62	0.733619	0.0179319
120	69.2102	1.20525	79.727	58.5341	78.2798	78.7247	75.8618	59.5947	54.3033	69.8911	58.0621	58.6594	74.1844	87.7073	60.6075	69.7618	78.0482	76.707	56.762	0.314	37.5	16961	53125.5	69756.9	62.5	53.75	59614518747	27.7197	79109.5	20294.6	58814.9	0.908859	0.0199278
121	80.8818	2.25413	99.5416	91.6524	88.5831	46.4787	55.4602	56.4693	78.3993	87.9973	70.6844	67.452	94.8711	99.0004	84.0654	84.9314	95.4273	83.7502	90.227	1.85075	85	1142.88	2422.5	3565.38	83.3333	73.75	3.46951e+10	20.4788	30526.5	8922.12	21604.4	5.74373	0.254309
122	67.6452	0.313625	79.4711	38.7448	84.7719	76.2919	90.4439	60.4412	51.7784	64.4936	66.178	53.4899	75.5456	79.5092	63.0833	74.6603	76.2403	75.4713	34.0415	0.26	33.75	2675.88	35849.6	2882.75	57.5	43.75	9.68856e+09	10.5184	26472.2	8446.38	18025.9	3.93022	0.175333
123	76.0233	1.248	98.0928	72.401	78.3845	69.0372	81.1909	58.4348	70.0764	76.759	64.6162	60.753	86.7603	94.0382	69.2542	77.4054	92.8685	74.1478	68.2176	0.692625	57.5	681.25	2223.5	2904.75	82.5	61.25	2.56198e+10	9.98618	30185.8	6229.25	23956.5	0.144828	0.000785767
124	81.0863	2.2215	99.5305	89.7288	88.0985	46.7762	54.8776	59.4654	75.6484	89.6629	71.7375	66.0662	94.9816	99.0026	84.9689	87.4291	96.1384	84.1885	90.1658	1.89888	87.5	5095.25	2729.38	7824.62	83.3333	72.5	2.33245e+10	21.372	26911.1	12294.8	14616.4	942.205	660.928
125	67.5956	1.20525	79.727	58.5341	79.2177	75.3997	75.8886	60.0382	55.045	70.4757	59.4318	56.1209	73.323	83.6549	56.2342	67.1004	72.0995	76.8627	54.0144	0.154375	37.5	16961	53125.5	69756.9	62.5	53.75	59614518747	27.7197	79109.5	20294.6	58814.9	1.12002	0.0480578
126	68.3635	0.47475	87.7772	60.6229	79.2915	86.1356	84.8069	58.2527	55.5444	63.284	53.2546	61.4218	67.8383	85.2312	66.4114	69.5551	69.5598	72.7691	42.3185	0.16575	65	38	177295	38	87.9167	72.5	110378511077	29.9043	15363	12884	2479	0.0812893	0.000391627
127	64.8219	0.130875	73.0541	35.7925	67.441	69.8544	78.552	55.1366	62.3073	57.8668	73.2285	50.6155	70.0454	85.6659	67.119	66.933	81.7652	73.4918	27.462	0.163	43.75	377.5	71	386.125	67.5	52.5	1.03426e+07	8.77132	6209.12	2458	3751.12	0.46838	0.00779729
128	52.3984	0.307875	15.9008	40.0157	52.5885	87.1826	98.8054	68.363	73.7422	51.0818	53.0654	46.7189	43.1531	50.5149	59.0422	51.4913	27.8361	60.5062	13.5034	0.009125	38.75	823.75	142	962	80.8334	48.75	2.19624e+07	6.86273	3286.75	1778	1477.25	83.4124	189.794
129	68.2006	0.684	92.7718	49.7395	84.1619	69.57	75.4389	52.9048	50.5088	69.7167	55.0339	56.4934	78.5684	91.1446	58.4932	70.4288	81.7618	74.0409	51.4069	0.474	66.25	5712	1037	6749	87.5	71.25	4.68674e+10	25.8036	33286.5	14765.4	18521.1	0.176676	0.00149053
130	68.2456	0.87675	80.6817	41.3503	82.972	71.3685	79.9494	63.1286	52.6687	72.3734	65.0241	52.5818	76.2617	81.1296	63.6301	75.0431	71.1378	78.9722	46.3846	0.26	36.25	48370.6	36228.4	84599	58.75	46.25	10428568762	11.7084	99068.2	29543	69525.2	0.980653	0.0130731
131	70.3247	1.23212	83.6145	46.3267	83.1068	65.6649	72.9116	61.2116	55.302	77.1145	65.4457	56.024	79.621	84.4969	64.2717	75.5289	74.1461	80.9984	59.5207	0.057125	33.75	55845.4	66845.1	122690	57.5	43.75	4.28297e+10	14.6213	118292	33389.9	84902.2	0.0975836	0.00066585
132	67.1965	0.264875	79.3025	37.6463	75.145	67.5833	76.4561	63.7294	67.471	58.6083	70.8708	55.4427	73.1673	84.4156	69.0326	72.1705	91.1285	72.267	33.7249	0.1	42.5	2982.5	767.625	3704.88	68.75	58.75	1.28338e+09	9.68996	40791.9	6655.12	34136.8	12.2531	6.80757
133	73.3782	0.63925	94.0313	48.516	81.8275	73.8787	81.2313	70.1602	58.8188	63.3705	75.2955	63.7681	80.887	90.7527	73.1264	80.5352	89.596	76.6551	48.9035	0.42475	70	3743.75	986.25	4730	91.6667	67.5	1.96789e+09	9.21189	56548.1	11618.1	44930	19.0826	1.49538
134	69.9463	1.415	82.2671	54.7605	80.4553	69.2241	74.7391	59.6493	55.1335	77.7211	62.3779	57.8668	77.0254	85.1495	61.376	73.2868	71.9628	80.9483	59.3521	0.057125	33.75	19397.8	52942.4	72340.1	57.5	43.75	3.83451e+10	21.9307	75922.1	18974.6	56947.5	0.0288686	3.43004e-05
135	58.9604	0.496	43.3359	30.2756	76.6472	77.9852	81.7215	61.1635	56.2948	60.0884	70.5589	50.3236	52.9433	70.5717	65.4096	56.9809	55.7867	62.9793	30.861	0.323625	47.5	881.375	525	1073.88	82.5	65	8.18522e+08	4.83365	8277.25	4587.88	3809.5	11.4042	0.922681
136	79.3825	2.14725	99.6812	84.356	90.7504	46.4241	60.1445	57.9205	76.895	84.0336	60.6116	69.2889	94.2511	98.5716	81.0241	84.9395	90.7175	81.0095	88.9577	1.38862	75	1301.88	3851.88	5153.75	82.0834	73.75	75715857023	18.4276	43673.2	10426.8	33246.5	0.416952	0.00902587
137	54.4172	0.28175	31.4429	41.683	69.9265	87.4264	96.4765	57.8879	52.4566	55.2297	53.815	47.4961	47.267	61.9498	57.309	50.085	34.5549	65.9341	16.3357	0.0325	50	814.125	119.25	923.75	80.8334	63.75	1.80884e+07	3.25936	2858.12	1626.38	1200.25	0.0792304	0.000407325
138	64.2941	0.130875	73.0541	35.7925	70.7987	68.2181	77.0302	56.4381	65.5643	58.4281	70.2416	51.0498	68.5824	82.0844	65.3074	66.7952	82.2578	71.4591	27.435	0.181375	43.75	377.5	71	386.125	67.5	52.5	1.03426e+07	8.77132	6209.12	2458	3751.12	2.53437	0.139606
139	58.9604	0.496	43.3359	30.2756	76.6472	77.9852	81.7215	59.2089	56.2948	60.0884	70.5589	50.3236	52.9433	70.5717	65.4096	56.9809	55.7867	62.9793	30.861	0.323625	47.5	4268.88	525	1073.88	82.5	65	8.18522e+08	4.83365	8277.25	4587.88	3809.5	1.23273	0.0536808
140	69.9463	1.415	82.2671	54.7605	80.4553	69.2241	74.7391	59.6493	55.1335	77.7211	62.3779	57.8668	77.0254	85.1495	61.376	73.2868	71.9628	80.9483	59.3521	0.057125	33.75	19397.8	52942.4	72340.1	57.5	43.75	3.83451e+10	21.9307	75922.1	18974.6	56947.5	0.0530437	0.000181293
141	80.0335	2.11338	99.6435	86.4345	89.67	46.7158	60.3124	56.3583	80.3378	85.2924	64.6672	69.7716	93.9894	98.5097	81.2903	85.079	90.4484	81.7388	88.9796	1.53	82.5	3885.62	9678.25	13563.9	84.5834	78.75	73178605847	18.3189	44066.6	10555.4	33511.2	1.29516	0.0851464
142	59.7814	0.194	65.0517	35.343	73.2559	80.2762	89.9695	58.1172	48.0712	63.13	56.1119	47.1194	62.7716	83.4036	43.7523	55.4239	58.9681	69.853	27.1872	0.048125	57.5	5924.12	2749.12	8628	75.8333	57.5	2.18989e+10	9.61536	51197.5	7085.62	44111.9	0.849589	0.00740513
143	79.3825	2.14725	99.6812	84.356	90.7504	46.4241	60.1445	57.9205	76.895	84.0336	60.6116	69.2889	94.2511	98.5716	81.0241	84.9395	90.7175	81.0095	88.9577	1.38862	75	1301.88	3851.88	5153.75	82.0834	73.75	75715857023	18.4276	43673.2	10426.8	33246.5	0.575326	0.0152973
144	81.3202	2.18875	99.5898	89.7766	88.6058	47.8013	55.4553	62.3962	80.2975	89.9132	68.9734	65.7751	94.1024	98.6247	84.3214	87.7538	95.5197	84.648	88.8888	1.83038	88.75	1064.12	2203.5	3267.62	84.1667	72.5	1.92718e+10	21.4631	18691	7503.62	11187.4	2.59221	0.116309
145	70.7587	1.556	83.6137	49.8175	82.9094	69.2649	79.1885	61.2769	54.2701	75.7457	64.2804	59.0321	79.1353	86.2161	62.4582	73.0639	74.3171	81.3872	60.6531	0.05525	32.5	62845.6	88557.2	151403	55.8333	43.75	6.56715e+10	23.1475	147079	38898.9	108180	0.0367602	4.16039e-05
146	55.2335	0.21725	27.9849	36.5622	70.3233	86.0194	94.346	60.3783	56.1201	56.1043	57.6128	47.8148	48.3602	62.164	61.56	50.2671	40.1549	64.2843	16.4682	0.023875	41.25	813.75	112.75	923.75	82.0833	63.75	1.10067e+07	2.81742	2894.12	1626.38	1200.25	0.0925123	0.000487152
147	68.8044	0.687625	86.6801	52.9198	81.645	74.0346	76.5835	53.2542	49.3923	68.0231	53.2394	59.8523	74.3201	89.8487	63.8619	71.6563	80.5816	72.7453	53.5696	0.472625	63.75	5712	1037	6749	91.25	76.25	5.13169e+10	31.0083	36718.6	16101.4	20617.2	0.405135	0.0102377
148	64.5743	0.130875	73.1287	35.7925	70.1814	69.2152	77.0406	61.3462	65.4997	57.4441	69.143	52.2612	68.7266	83.0131	65.2278	68.1103	82.7758	70.4431	27.9244	0.181375	40	377.5	71	386.125	65.4167	53.75	1.05078e+08	8.77132	6209.12	2458	3751.12	1.37903	0.0963147
149	56.0798	0.28175	31.1734	41.683	68.065	88.1518	96.1259	57.8879	55.3495	55.8346	55.2321	48.6611	49.863	61.9498	63.014	50.2309	38.7075	68.0093	18.3368	0.0325	50	825.75	112.75	923.75	80.8334	63.75	20870204	3.35716	2858.12	1626.38	1200.25	0.940777	0.036244
150	64.2941	0.130875	73.0541	35.7925	70.7987	68.2181	77.0302	56.4381	65.5643	58.4281	70.2416	51.0498	68.5824	82.0844	65.3074	66.7952	82.2578	71.4591	27.435	0.181375	43.75	377.5	71	386.125	67.5	52.5	1.03426e+07	8.77132	6209.12	2458	3751.12	0.378847	0.00953914
151	70.0144	1.55625	82.1614	56.9826	81.9634	71.636	78.166	60.0993	55.9256	75.6641	62.5011	58.7799	76.3016	86.2362	60.1439	71.0783	72.1711	80.914	59.5202	0.12925	31.25	60320.4	91281.2	148684	55.8333	38.75	6.02535e+10	23.7935	128212	34828.6	93383.9	0.113396	0.000717485
152	67.5905	0.37675	91.7535	10.997	86.0193	63.0707	87.764	60.753	51.95	69.3105	76.87	44.8884	85.2565	95.934	42.4933	76.0322	96.742	75.572	33.6322	0.014	70	4711.38	2542.88	7246.75	63.3333	60	8.12822e+09	11.856	55585.6	7141.62	48444	1.12866	0.00273858
153	70.4363	0.487	87.263	21.527	81.407	81.0613	89.1487	74.9176	47.3738	53.8434	60.4367	56.8279	81.6748	99.585	76.897	78.7878	86.757	73.4566	46.4533	0.13	100	14636	1305	15941	100	80	75234337293	20.4231	145916	32946	112970	149.329	174.117
154	71.7587	1.438	99.9805	56.254	83.8827	76.9132	78.6783	55.9982	40.116	71.6901	55.09	54.5571	79.4638	90.418	55.861	77.5482	91.0973	80.8956	71.4545	0.75	80	6480	1071	7551	96.6667	60	86554988404	51.849	46610	24125	22485	60.7668	26.7532
155	54.1258	0.338	11.77	25.577	71.652	96.0733	98.6547	72.9794	67.6962	54.0818	68.9313	45.2649	33.2054	46.551	61.4958	49.5802	38.0517	68.5096	10.0645	0.005	40	24	23	47	83.3335	70	1.01791e+07	2.51421	3856	2201	1655	66.9063	66.9729
156	50.1493	0	7.066	80.949	51.9883	92.7682	99.6263	64.3133	74.514	55.9475	68.6565	44.1014	38.843	8.56567	37.7122	44.2284	15.0463	64.0966	4.01367	0.002	40	560.125	403.75	802.875	93.3334	70	1.39332e+08	8.12118	9762.88	3927.5	5835.38	50.8037	100.638
157	60.8854	1.03025	60.1185	71.541	85.218	66.1555	95.9337	62.4922	52.5832	68.9927	72.6957	47.3333	65.1858	64.194	37.0637	51.8468	34.922	76.1623	22.6142	0.022	30	14286.2	31625.9	45912.1	66.6666	50	1.91561e+10	18.9427	54427.9	18443.9	35984	16.4115	1.03713
158	49.2797	0.219	17.2385	19.549	33.0257	94.0107	98.1187	66.2188	74.9036	44.959	50	49.0367	27.978	37.4197	41.0793	56.8784	35.0703	60.4595	31.8098	0.029	30	546.375	235	744.625	80	60	85424676	1.4824	18658	7317	11341	48.1081	74.8876
159	65.9333	0.302	63.242	83.366	44.619	94.2622	98.8257	59.8515	68.4822	53.5765	60.129	58.0023	59.4569	90.5083	62.0538	67.5396	61.4903	74.2304	24.9305	0.028	50	24972.5	158084	183057	93.3333	80	97580760251	16.942	58816.5	8730.12	50086.4	23.5332	13.5337
160	68.3166	1.41962	79.3818	54.7605	78.625	71.2794	78.2129	59.8953	53.8722	77.3736	61.3567	54.8861	73.4095	85.1495	60.995	72.1847	69.5947	79.6801	52.0541	0	0	19397.8	52942.4	72340.1	10	40	3.83451e+10	21.9307	75922.1	18974.6	56947.5	0.173778	0.00220686
161	68.3589	0.264875	56.511	37.6463	83.0403	75.1318	76.207	77.3066	77.49	69.1926	76.105	61.8894	73.5939	66.806	69.1368	73.4006	89.3033	75.5915	22.892	0.03	40	2982.5	767.625	3704.88	83.3334	90	2914164	12.5218	40791.9	6655.12	34136.8	17.1266	11.8104
162	68.6557	0.109	84.9195	47.563	77.589	89.391	97.1377	71.1274	69.4708	59.2437	61.929	48.0974	77.0259	77.5373	83.8815	68.0172	72.4037	67.1216	14.6913	0.007	50	193.375	68	205.75	73.3334	30	24126468	1.06257	6809.38	3404.75	3404.62	18.0307	10.6688
163	67.7074	0.154	94.902	35.141	78.3247	75.8912	88.4675	66.9618	51.0308	48.3901	58.4443	70.8394	72.4476	78.896	66.142	77.2152	87.525	76.7662	28.2742	0.014	60	3671.38	870.5	4541.5	76.6667	60	76176090	7.18284	54715.1	10267.9	44447.2	30.8919	35.2087
164	71.7546	0.121	90.1335	39.825	74.973	86.9943	93.8187	82.0592	55.259	58.0578	56.9367	63.3759	78.475	95.446	67.7395	80.3272	84.7143	75.4724	36.2202	0.051	80	1122	137	1259	100	60	179330470	4.07814	35247	8538	26709	68.2278	106.501
165	56.1695	0.236	79.3105	56.22	49.093	91.5908	98.3767	58.571	66.7024	51.2971	46.5767	36.3456	51.6358	40.049	28.8445	48.2206	61.7893	66.028	24.2313	0.061	50	561	313	874	93.3334	70	396193878	2.30269	38332	5591	32741	71.7297	82.0625
166	78.0987	1.038	99.9085	56.482	83.1043	75.6983	78.0037	55.2492	92.3802	82.2999	54.5973	65.344	86.0666	98.2273	71.3888	84.5226	89.243	85.88	69.2823	0.94	90	112	3887	3999	76.6667	80	20354175965	10.1129	16573	3277	13296	35.3278	40.9107
167	69.19	0.062	93.8095	29.389	92.0933	77.5638	86.3357	62.046	60.4873	64.4188	47.987	52.295	79.8296	80.095	66.8053	78.512	91.228	77.1346	36.2008	0.041	50	328	34	362	90	80	2.81579e+08	5.97386	7801	4701	3100	24.9809	6.08304
168	51.6614	0.033	31.2415	28.194	72.5535	86.5243	95.6695	57.705	63.021	65.4166	59.8315	29.5736	47.5704	46.0683	43.876	40.9736	30.764	73.0685	6.192	0.007	50	8017.38	1170.25	9187.38	66.6665	40	3.58401e+10	29.5271	36060.1	17573.8	18486.4	89.0732	37.7753
169	67.3627	0.88525	83.204	59.2933	78.5918	81.786	79.5313	58.9474	51.761	65.9012	56.2904	56.6573	70.2773	84.1556	60.113	67.1059	73.727	73.6166	48.5845	0.363	30	16961	53011.8	69756.9	56.6666	60	59614518747	27.7197	56715.9	16163.4	40552.5	0.906194	0.0288609
170	56.3041	0	45.5016	62.0095	54.9547	91.9356	98.1698	69.3972	69.4999	55.9012	55.0475	47.5098	43.8547	44.0075	44.0009	57.4952	35.5336	66.6994	15.6517	0.008	30	419.375	2053	708.25	73.3333	70	2.47432e+07	5.07005	8835	3102.5	5732.5	16.8259	2.75277
171	69.9463	1.415	82.2671	54.7605	80.4553	69.2241	74.7391	59.6493	55.1335	77.7211	62.3779	57.8668	77.0254	85.1495	61.376	73.2868	71.9628	80.9483	59.3521	0.04	20	19397.8	52942.4	72340.1	56.6666	20	3.83451e+10	21.9307	75922.1	18974.6	56947.5	0.620686	0.00260314
172	65.4955	0.138	76.388	36.439	68.608	92.6628	96.5247	68.1392	51.1154	58.316	49.1557	57.5847	58.0546	86.0917	62.2045	69.3406	70.182	72.4896	40.1272	0.021	50	3879	501	4380	93.3334	100	35825933401	62.2466	37842	14397	23445	130.231	24.3002
173	71.9245	1.107	99.961	53.485	82.353	77.8392	76.7163	50.6958	66.1472	51.2275	67.7813	50.0662	76.6181	94.624	66.337	72.011	91.0093	79.5886	66.2552	0.56	90	12174	23337	35511	76.6667	80	10864829654	13.0028	85040	26414	58626	1540.12	2924.62
174	56.5581	0	18.409	36.346	56.6823	80.8088	99.4197	63.4393	63.1562	68.0367	57.4413	51.7283	61.725	62.332	79.9912	58.375	13.7515	70.2322	18.6367	0.014	50	31.875	78.625	99.25	96.6667	50	6816497	10.5516	1641	1325	316	7.15984	2.04338
175	64.2941	0.130875	73.0541	35.7925	70.7987	68.2181	77.0302	56.4381	65.5643	58.4281	70.2416	51.0498	68.5824	82.0844	65.3074	66.7952	82.2578	71.4591	27.435	0.487	30	377.5	71	386.125	63.3334	40	1.03426e+07	8.77132	6209.12	2458	3751.12	0.666473	0.016626
176	54.5555	0.222	34.0401	44.5561	68.3271	87.444	96.592	57.8879	51.1226	54.7485	50.9661	48.4902	48.5046	57.63	56.2909	48.3564	34.9719	66.4596	16.5539	0.098	80	12	88.625	12	76.6666	60	1946595	2.19832	645	540	105	1.35675	0.0308916
177	63.4094	0.82	50.0155	0	77.844	82.4758	80.3347	63.981	57.6476	53.0752	75.465	60.1231	49.6374	79.9683	82.4728	68.0652	79.0133	60.2756	57.5657	0.225	80	6347	567	6914	86.6667	60	1832937779	4.89453	37371	15788	21583	70.1535	113.236
178	58.2671	0.752	31.281	42.679	62.6157	92.9307	98.5477	62.1372	75.974	59.8878	59.151	56.5154	56.2491	38.245	43.8967	62.7228	52.2153	72.6968	22.7958	0.024	80	419.375	2053	708.25	90	70	9412110	0.935341	8835	3102.5	5732.5	31.011	16.428
179	51.9082	0	23.8775	73.58	42.27	95.193	99.4407	68.6378	63.4528	58.9939	52.1053	45.723	24.8384	58.4397	47.9138	48.163	7.866	64.9352	7.00883	0.005	30	432	290.375	720.5	86.6667	50	2.47432e+07	5.07005	1326	1126	200	13.8097	5.95384
180	46.2073	0	15.234	50.046	69.4713	89.0762	99.9147	63.562	54.3546	44.8314	50	30.597	24.1883	55.7893	30.084	47.7372	13.2905	55.023	1.80567	0.001	10	707.375	238.875	945.75	50	20	1.04948e+08	3.08995	11007.8	4722.25	6285.5	48.9954	52.0704
181	75.2348	0.93	99.5095	82.287	71.7283	77.8197	87.6827	60.1913	61.733	74.7818	78.581	62.3384	83.4708	95.0757	63.9123	73.1114	84.3943	74.2116	49.4365	0.514	80	9	168	177	96.6667	90	4.28093e+09	9.48619	6093	4795	1298	19.485	9.89661
182	64.5743	0.130875	73.1287	35.6957	70.1814	69.2152	77.0406	61.3462	65.4997	57.4441	69.143	52.2612	68.7266	83.0131	65.2278	68.1103	82.7758	70.4431	27.9244	0.021	40	377.5	71	386.125	66.6666	70	5351934	10.5476	6209.12	2458	3751.12	0.952992	0.0531253
183	49.561	0.298	33.037	63.854	41.871	87.8105	99.4557	66.5222	50.5498	56.1361	43.9577	20.7644	50.2986	37.461	37.8488	32.7054	57.0897	47.1534	16.0218	0.01	50	7	238	245	93.3333	70	3.23556e+09	8.40221	3425	1778	1647	72.9355	208.655
184	59.3345	0.012	96.6447	46.572	42.219	90.0896	91.6075	47.2463	55.4708	53.5075	72.4035	35.2788	61.3874	53.5207	33.9158	66.3554	88.308	61.426	15.2157	0.016	10	32	121	153	60	10	5.27813e+09	13.2408	11742	2971	8771	22.5175	18.5675
185	65.764	0.092	98.4855	35.6957	67.5705	65.5642	39.2187	62.3306	68.9955	58.8513	66.91	47.2574	77.1594	88.604	68.305	74.054	89.9403	78.3368	27.9	0.152	50	112	1	113	53.3333	40	1.05078e+08	8.59475	1275	886	389	4.38496	0.413753
186	74.5363	0.781	99.9905	62.27	83.3367	78.3425	87.454	64.371	67.4694	71.0563	59.0757	62.8956	77.194	88.6833	69.479	76.9234	83.5117	81.5644	53.4995	0.18	80	7351	821	8172	90	70	40263648711	23.6106	47399	20698	26701	65.4625	43.1401
187	69.4317	0.116	87.7075	77.941	80.277	85.7748	95.8365	63.2346	69.62	73.2407	53.0833	52.2432	69.0557	97.1513	48.5125	58.4616	91.2327	69.3864	11.8965	0.007	60	1	1	2	90	70	3361484340	8.04943	2828	2505	323	33.8775	14.7159
188	68.3166	1.03025	79.3818	50.9793	78.625	71.2794	78.2129	59.8953	53.8722	77.3736	61.3567	54.8861	73.4095	84.9107	60.995	72.1847	69.5947	79.6801	52.0541	0.047	50	14286.2	31625.9	45912.1	70	50	1.91561e+10	18.9427	54427.9	18443.9	35984	1.30799	0.0395091
189	52.6962	0.272	21.777	39.634	41.0163	93.2525	99.0827	61.0217	78.1605	52.5616	58.9443	54.0504	42.105	62.586	42.1125	49.7112	15.8667	70.8834	13.0692	0.011	50	419.25	446.875	649.875	93.3333	80	710008	0.14765	6687.88	3011.12	3676.75	14.0274	4.69214
190	62.575	0.27625	38.4015	53.361	85.4075	77.1088	96.76	83.068	65.0978	70.9035	55.09	58.9973	63.9709	82.899	44.6315	61.175	42.4355	65.59	18.8774	0.003	50	94.25	85.25	173.625	80	60	191951	17.0303	613	606	7	1.52828	0.0927899
191	71.372	0.6	97.8025	64.783	65.0447	87.4368	92.6477	63.4606	66.9296	69.643	80.6313	53.6179	74.6721	86.9163	49.939	63.3262	91.9877	62.6752	41.8105	0.481	70	303.375	1216.38	1519.75	83.3334	60	840507140	6.88587	8960.62	2795.88	5666.25	24.9978	15.1872
192	70.3032	0.962	99.6795	39.335	70.393	81.456	88.8537	45.8922	52.8116	65.691	71.899	59.7423	81.1692	98.7557	46.2467	75.517	88.661	69.7094	59.3425	0.407	90	217	7871	8088	83.3334	70	4302100256	3.04357	133330	13919	119411	76.9095	81.1945
193	68.3166	1.41962	79.3818	54.7605	78.625	71.2794	78.2129	59.8953	53.8722	77.3736	61.3567	54.8861	73.4095	85.1495	60.995	72.1847	69.5947	79.6801	52.0541	0.129	40	19397.8	52942.4	72340.1	63.3333	40	3.83451e+10	21.9307	75922.1	18974.6	56947.5	0.402963	0.00237668
194	63.0255	0.151625	31.708	62.8249	79.4627	84.6946	53.465	61.2941	62.9916	73.2608	64.42	53.5549	68.2815	90.6631	59.21	58.6298	81.3677	68.9262	12.4504	0.001	30	180.75	1586.62	1767.38	53.3333	20	3.52198e+08	6.60486	25399.1	4215.12	21184	52.6401	49.1491
195	56.6408	0.529	23.423	56.208	65.274	92.2817	99.275	73.1214	60.7822	52.4629	44.312	50.4644	44.6647	49.234	71.0847	50.1018	34.5693	73.264	22.3712	0.011	30	31.875	142	100.5	86.6667	70	1.83781e+07	4.55377	3126.12	1709.25	1385.38	45.4055	77.0088
196	53.487	0.17	24.5315	57.104	45.5037	88.6942	99.28	61.8579	67.5664	49.0893	46.8013	50.4927	46.2132	60.3903	59.7747	44.9338	7.0955	72.212	25.1808	0.016	50	32.25	206	106.125	83.3334	70	2.20426e+07	5.11293	3921.38	1773.88	1955.5	21.2482	19.6768
197	74.2449	0.449	99.7645	98.685	71.688	82.7338	89.4817	53.2556	64.2096	62.8872	75.4167	57.5317	70.2102	91.6823	67.1268	78.6204	91.9037	72.5108	34.4547	0.235	100	1755	2097	3852	76.6666	40	6.7263e+09	10.603	40799	10970	29829	79.5453	73.483
198	55.2176	0.67	27.149	78.079	61.057	89.8693	99.3367	67.9241	86.025	57.3963	56.171	53.0197	47.5674	36.0403	38.4502	44.6628	12.542	70.2528	16.665	0.013	50	419.375	318.875	708.25	96.6667	40	34864593	25.8026	6237.62	2819.5	3418.12	27.0074	22.6342
199	74.2777	0.408	99.886	56.532	86.57	61.7005	85.5237	60.0244	53.043	68.2237	87.5165	61.3484	83.2069	88.4183	74.3522	78.3142	96.8577	76.591	44.6122	0.247	70	3671.38	870.5	4541.5	83.3334	80	116890950	8.27127	5480	2968	2512	18.487	17.1262
200	71.0181	0.189	67.4985	51.166	86.6177	91.4548	94.0897	61.2941	62.7066	76.7647	66.0833	59.8604	77.4116	94.4363	73.894	58.3596	89.477	70.8816	27.6888	0.011	70	169	374	543	83.3333	40	20483658	0.725248	6833	3247	3586	60.3221	48.37
201	64.5743	0.12	73.1287	35.6957	70.1814	69.2152	77.0406	61.3462	65.4997	57.4441	69.143	52.2612	68.7266	83.0131	65.2278	68.1103	82.7758	70.4431	27.9244	0.011	50	3	72.625	3	70	60	1120024	9.92615	187	172	15	0.649526	0.0285446
202	61.684	0.119	24.807	21.608	44.6435	83.365	84.728	60.045	77.91	36.1282	79.6535	46.1309	62.1888	80.0817	68.0397	78.1348	92.5077	77.708	30.9488	0.022	30	417.5	71.25	426.375	83.3333	60	1.13394e+08	8.59475	8885.25	3511.38	5373.88	76.9467	74.6281
203	73.8019	0.527	96.129	77.124	77.715	92.7552	95.7193	58.944	46.6496	64.3154	61.7377	67.6413	72.077	96.6133	72.0503	73.138	82.511	74.9174	44.5948	0.045	60	6800	720	7520	86.6667	90	90436077041	40.4361	62102	18450	43652	66.8277	27.552
204	61.634	0.34	56.192	0	72.826	74.0596	85.6363	68.5138	85.2222	68.374	75.941	38.3087	49.2316	82.955	86.0445	59.8482	49.0463	63.8562	31.7225	0.064	30	12	8	20	70.0001	50	2508912	0.236884	3142	2800	342	49.1512	72.2103
205	68.3166	1.41962	79.3818	54.7605	78.625	71.2794	78.2129	59.8953	53.8722	77.3736	61.3567	54.8861	73.4095	84.9107	60.995	72.1847	69.5947	79.6801	52.0541	0.056	60	1	2	3	70.0001	50	105679	2.27904	481	446	35	3.01967	0.245518
206	53.4011	0.27	22.9545	0	83.3867	72.0105	83.889	59.8889	64.6778	59.6649	75.3	42.0496	42.9207	71.403	56.9462	45.806	59.7745	48.5548	14.065	0.03	40	825.75	112.75	896.625	90	70	3567980	0.274639	7245	3552.5	3625	5.0249	1.54999
207	52.3254	0	57.2563	39.361	46.7027	91.5573	97.7187	71.4868	51.3895	36.4044	72.5135	27.4786	44.4241	55.5223	6.715	38.4338	69.252	37.4688	8.94017	0.005	40	15	60	75	76.6666	0	3.2571e+09	6.98281	5690	1359	4331	35.3837	35.7504
208	52.6717	0.278	13.0785	0.932	61.269	93.2993	98.427	63.7406	69.7708	44.7064	53.0833	44.0031	43.9183	64.658	63.428	51.0242	47.2643	63.9992	18.142	0.012	50	21	2	23	76.6667	40	22478701	2.31379	3040	1957	1083	49.1414	62.814
209	59.5078	0.328875	28.8431	55.961	54.5797	94.8787	97.1103	62.7464	77.4978	49.6707	61.3367	39.9166	44.9559	78.2193	75.724	48.9042	46.5113	71.6248	17.814	0.025	30	824.375	112.75	935.125	79.9999	60	27810712	4.95469	2181	3552.5	3625	26.2984	33.4631
210	75.9664	0.549	99.755	94.048	84.4463	43.1322	62.2313	59.6698	86.397	75.169	42.964	62.2156	91.8071	99.2413	60.4333	83.046	94.4973	85.9155	66.4595	0.961	71.25	7	5	12	80.8334	66.25	758632076	29.7817	731	196	535	0.680204	0.0293869
211	69.6684	0.222	60.9461	58.682	77.878	72.1495	63.595	70.242	56.951	80.1987	74.67	58.3214	84.5421	89.2417	36.448	51.1628	87.4757	73.9133	51.0888	0.177	37.5	476	30	506	73.75	33.75	1.72925e+09	6.69659	13101	2037	11064	32.3352	26.7609
212	80.3715	2.002	99.613	96.214	92.5787	47.7098	56.0193	51.3706	81.7872	82.931	61.5507	66.6669	95.4163	99.4436	80.2885	88.6266	92.113	84.0822	89.9037	1.785	82.5	449	2228	2677	84.5834	78.75	87120587840	23.0648	44803.2	10604.6	34198.6	27.032	4.68048
213	80.7579	2.113	99.48	100	87.241	44.5407	20.9323	66.9046	70.106	87.7052	99.6297	59.2157	97.0799	99.0486	87.8282	80.4042	98.661	82.8186	91.2888	2.211	88.75	582	957	1539	84.1667	72.5	4636646551	22.6184	15939	11688	4251	294.658	59.9354
214	79.2029	1.23	99.9735	51.0641	81.9677	43.8113	68.636	61.7906	49.5458	91.7852	68.5837	66.6114	93.1831	83.7447	85.3353	92.3374	95.7627	87.154	87.3078	1.663	37.5	5690	324	6014	59.5833	48.75	572752440	9.86571	24449	14996	9453	80.3321	29.1742
215	77.6486	1.327	98.764	58.769	82.4127	62.5263	76.9323	56.8658	71.7776	86.279	57.0937	58.9401	92.0671	98.205	83.443	85.4854	94.774	82.5362	73.1543	1.394	63.75	104	703	807	82.9167	62.5	3595047498	6.94222	21510	2460	19050	27.2279	9.64155
216	64.6512	0.51	82.3676	59.7043	35.504	70.1935	15.146	60.906	58.2913	79.3464	38.047	62.4962	85.9929	87.78	57.4498	57.1292	88.944	75.323	70.0352	0.54	45	799	39	838	70	35	122141	0.00250386	8372	7039	1333	4.7898	0.994811
217	65.8468	0.815	90.7991	59.2476	42.0485	65.9293	58.599	60.1454	48.8558	70.1139	73.4235	51.9046	79.9565	95.6403	39.7082	48.2818	89.434	71.8407	67.0283	0.323	42.5	2463	1188	3651	72.0833	32.5	270579693	0.648363	37669	14258	23411	69.7653	173.82
218	79.8002	1.851	99.6695	100	83.2297	57.323	63.559	46.267	84.881	86.9683	54.5137	66.3703	91.5335	97.5807	77.1012	92.5566	93.737	88.1188	73.195	1.543	83.75	247	1618	1865	83.75	78.75	2333334083	7.35403	9597.62	2575.25	7022.38	9.95204	2.37699
219	77.664	1.52588	99.0903	81.3711	80.4468	63.4275	74.3904	57.9675	76.0986	79.6479	64.3284	66.6971	88.3043	95.1205	67.9372	85.0029	90.3539	79.9373	69.3027	0.32	80	741	11	752	82.5001	76.25	1.73302e+10	11.4297	1286	1188	98	0.315108	0.00671109
220	67.0001	2.224	98.358	57.3684	94.367	17.765	49.9367	5.795	31.0478	86.4794	30.932	72.4832	94.4255	99.7193	69.8782	75.6863	94.5707	70.3036	91.3347	1.99	63.75	12409	1727	14136	90	75	150958791008	52.1282	26550	20061	6489	0.858107	0.0447887
221	78.1107	1.208	98.078	68.868	87.8727	62.2852	78.5267	61.194	64.891	79.6436	52.1427	57.3041	93.6091	96.661	85.1418	86.2634	94.4917	75.2028	85.7057	1.168	70	159	1288	1447	82.0834	67.5	15069892196	6.86093	53701	4585	49116	61.1613	53.6053
222	84.7241	3.312	99.033	93.49	88.847	55.9013	66.361	54.0408	80.1562	85.3613	91.126	67.675	96.6291	99.7199	89.382	93.392	98.678	83.6032	96.9132	2.048	88.75	388	1802	2190	84.1667	72.5	17554679389	13.8223	9721	1982	7739	92.0951	78.5666
223	79.3509	3.374	99.881	80.918	97.9917	40.2907	61.1773	56.4656	65.3948	82.6941	51.4233	67.547	96.5871	99.5979	83.8335	89.8016	96.3673	79.4406	96.6785	2.508	80	348	1369	1717	82.5001	76.25	29879336966	12.914	32541	19897	12644	15.5315	4.88927
224	70.2954	1.303	79.1213	85.887	77.5115	52.1618	28.8493	67.0862	58.2077	79.5816	51.389	63.3976	85.0596	88.6293	73.7155	56.1116	90.7193	68.9822	73.5692	0.327	40	1846	58	1904	74.1667	33.75	476586475	2.16298	18686	13179	5507	16.395	6.23461
225	79.7891	1.674	99.6925	73.307	90.991	53.3017	59.1377	64.7302	76.8362	85.1336	51.82	67.4544	93.6166	97.9773	84.3045	92.4498	93.6327	82.2726	89.757	1.455	82.5	7189	12061	19250	84.5834	78.75	78176113114	23.4681	105674	36892	68782	115.974	33.6305
226	76.4285	2.802	98.929	47.662	89.1377	54.7223	58.0587	63.7266	59.5346	74.764	67.8453	66.2587	88.851	99.7459	73.9633	83.7232	93.373	85.2042	93.785	1.293	53.75	336340	285113	621453	87.0834	57.5	156074126641	18.9335	492729	140906	351823	726.1	1116.67
227	74.5964	4.576	99.2325	55.758	79.788	61.4568	74.3583	47.7067	52.181	72.3991	57.2317	57.7763	94.6884	96.3156	73.9243	72.7828	94.3277	84.9132	93.2987	1.46	65	6370	1368	7738	77.0834	58.75	12564551000	23.0924	10104	7428	2676	3.67161	0.560985
228	66.9398	1.03025	79.5054	50.9793	81.5408	69.1707	71.3028	61.5525	54.5035	73.7514	62.1862	51.7661	72.6033	83.7447	61.6721	70.398	69.1929	76.8336	48.5252	0.261875	37.5	14286.2	31625.9	45912.1	59.5833	48.75	1.69703e+10	23.296	54427.9	18443.9	35984	12.5718	1.6406
229	64.8219	0.130875	76.8205	35.7925	67.441	69.8544	78.552	55.1366	62.3073	57.8668	73.2285	50.6155	70.0454	85.6659	67.119	66.933	81.7652	73.4918	27.462	0.146875	40	377.5	71	386.125	69.5833	53.75	1.0491e+08	8.77132	6209.12	2458	3751.12	4.7886	0.781352
234	66.9398	0.907625	79.5054	50.9793	81.5408	69.1707	71.3028	61.5525	54.5035	73.7514	62.1862	51.7661	72.6033	83.7447	61.6721	70.398	69.1929	76.8336	48.5252	0.261875	37.5	8012.75	1170.25	9183	59.5833	48.75	1.69703e+10	23.296	34199.9	16019	18180.9	0.259748	0.0045377
240	74.8018	0.655125	97.8723	78.1785	76.1574	76.68	85.9803	60.6285	76.5232	72.1471	69.0914	63.0689	79.848	88.4603	62.5841	77.733	87.3068	75.5303	44.3563	0.42325	85	231.5	402.25	633.75	83.75	73.75	3.99238e+09	8.93749	9075.38	3731.38	5393.12	29.0363	27.4983
247	70.6624	0.942375	89.3919	65.497	79.8498	82.0612	78.2677	58.1432	55.0973	66.1085	55.6299	65.7814	74.5426	89.5369	65.7228	71.6995	75.7084	75.5756	56.3435	0.30525	60	35658	207958	243482	84.5833	71.25	137518530112	26.6507	72608.6	17811.2	54797.4	9.23341	3.20421
249	61.0555	0.312375	61.1337	67.2225	63.0101	90.1369	96.8508	62.985	73.0747	60.295	61.7611	49.1622	54.4528	51.9097	43.6206	61.1044	51.2089	66.7142	22.3576	0.026875	46.25	639.25	2053	2690.38	85.4167	63.75	2483632121	7.09099	13271.2	2779.88	10491.4	28.726	24.0025
